# Supplementary material for: Profiling Docetaxel in Plasma and Urine Samples from a Pediatric Cancer Patient Using Ultrasound-Assisted Dispersive Liquid–Liquid Microextraction Combined with LC–MS/MS
Source: Pharmaceutics. 2023 Apr 17;15(4):1255. doi: 10.3390/pharmaceutics15041255 (PMC10143245; doi:10.3390/pharmaceutics15041255)
Supplement: Supplementary file 1 [file pharmaceutics-15-01255-s001.zip]

Archive with 1 entries (1 files):
- pharmaceutics-2326960-supplementary.pdf
